# Supplementary material for: Eucaloric Balanced Diet Improved Objective Sleep in Adolescents with Obesity
Source: Nutrients. 2021 Oct 10;13(10):3550. doi: 10.3390/nu13103550 (PMC8537106; doi:10.3390/nu13103550)
Supplement: Supplementary file 1 [file nutrients-13-03550-s001.zip]

Archive with 1 entries (1 files):
- nutrients-1371188-supplementary.pdf
